# Supplementary material for: Oxygen and Carbon Isotope Variations in a Modern Rodent Community – Implications for Palaeoenvironmental Reconstructions
Source: PLoS One. 2012 Nov 19;7(11):e49531. doi: 10.1371/journal.pone.0049531 (PMC3501499; doi:10.1371/journal.pone.0049531)
Supplement: Table S1 — Detailed summary of analytical results (XLS) [file pone.0049531.s001.xls]

## Sheet: Sheet1
Species, Individual	δ18OCO3 (‰ vs. VSMOW)					δ18OPO4 (‰ vs. VSMOW)			δ13C (‰ vs. VPDB)					δ18OCO3 (‰)			δ18OPO4-δ18OCO3 (‰)			δ13C (‰)
	I1 sin. (u. dex.)	M1 sin.	M2 sin.	M3 sin.	bone	I1 sin.	M1 sin.	bone	I1 sin. (u. dex.)	M1 sin.	M2 sin.	M3 sin.	bone	I1-bone	intra-jaw range	intra-molar range	I1	M1	bone	I1-bone	intra-jaw range	intra-molar range
Arvicola terrestris 01	28.4	26.6	26.5	27.3	27.7	15.9	16.1	15.4	-18.5	-17.7	-17.5	-17.3	-19	0.7	1.9	0.8	12.5	10.5	12.3	0.5	1.2	0.4
Arvicola terrestris 02	25.6	26.1	26.2	26.1	25.5	15.6	15.2	15.7	-18.4	-17.5	-17.4	-17.3	-18	0.1	0.6	0.1	10	10.9	9.8	-0.4	1.1	0.2
Arvicola terrestris 03	26.4	25.6	25.8	26.3	25.2	15.4	15.2	15.03	-17.4	-16.8	-16.8	-16.7	-17	1.2	0.8	0.7	11	10.4	10.17	-0.4	0.7	0.1
Arvicola terrestris 04	26.7	26.6	26.8	26.9	24.6	16.3	15.3	13.8	-17.5	-16.6	-16.5	-16.5	-16.8	2.1	0.3	0.3	10.4	11.3	10.8	-0.7	1	0.1
Arvicola terrestris 05	25.4	23.9	24.1	24.4	25.2	13.6	12.7	14.6	-17.4	-17.6	-17.5	-17.3	-18.2	0.2	1.5	0.5	11.8	11.2	10.6	0.8	0.3	0.3
Arvicola terrestris 06	25.6	24.4	24.2	24.4	-	-	-	-	-17.2	-16.5	-16.3	-16.4	-	-	1.4	0.2	-	-	-		0.9	0.2
Arvicola terrestris 07	24.9	23.9	24	24.4	-	-	-	-	-16.7	-15.8	-15.8	-15.7	-	-	1	0.5	-	-	-		1	0.1
Arvicola terrestris 08	28.8	28.6	28.4	27.6	-	-	-	-	-18.3	-17.6	-17.5	-17	-	-	1.2	1	-	-	-		1.3	0.6
Arvicola terrestris 09	28.1	27.6	27.6	27.5	-	-	-	-	-17.8	-16.6	-16.5	-16.3	-	-	0.6	0.1	-	-	-		1.5	0.3
Arvicola terrestris 10	28	27.5	27.2	27.1	-	-	-	-	-17.2	-16.4	-16.3	-16.6	-	-	0.9	0.4	-	-	-		0.9	0.3
Myodes glareolus 01	28.2	-	-	-	26.8	-	-	-	-15.9	-	-	-	-17.3	1.4	-	-	-	-	-	1.4	-	-
Myodes glareolus 02	27.2	-	-	-	24.9	-	-	-	-16.2	-	-	-	-17.8	2.3	-	-	-	-	-	1.6	-	-
Myodes glareolus 03	26.7	-	-	-	24	-	-	-	-17.3	-	-	-	-18.3	2.7	-	-	-	-	-	1	-	-
Myodes glareolus 04	27.7	-	-	-	27.3	-	-	-	-17	-	-	-	-17.4	0.4	-	-	-	-	-	0.4	-	-
Myodes glareolus 05	24.7	-	-	-	25.5	-	-	-	-17	-	-	-	-17.8	-0.8	-	-	-	-	-	0.8	-	-
Myodes glareolus 06	25.9	-	-	-	-	-	-	-	-15.1	-	-	-	-	-	-	-	-	-	-	-	-	-
Myodes glareolus 07	26.9	-	-	-	-	-	-	-	-15.5	-	-	-	-	-	-	-	-	-	-	-	-	-
Myodes glareolus 08	31.4	-	-	-	-	-	-	-	-15.7	-	-	-	-	-	-	-	-	-	-	-	-	-
Myodes glareolus 09	25.7	-	-	-	-	-	-	-	-16.6	-	-	-	-	-	-	-	-	-	-	-	-	-
Myodes glareolus 10	28	-	-	-	-	-	-	-	-16	-	-	-	-	-	-	-	-	-	-	-	-	-
Microtus agrestis 01	26.4	-	-	-	24.6	-	-	-	-19.6	-	-	-	-19.9	1.8	-	-	-	-	-	0.3	-	-
Microtus agrestis 02	26.2	-	-	-	26.4	-	-	-	-19.4	-	-	-	-20	-0.2	-	-	-	-	-	0.6	-	-
Microtus agrestis 03	27.9	-	-	-	23.7	-	-	-	-19.1	-	-	-	-19.5	4.2	-	-	-	-	-	0.4	-	-
Microtus agrestis 04	26.7	-	-	-	23.1	-	-	-	-18.6	-	-	-	-19.5	3.6	-	-	-	-	-	0.9	-	-
Microtus agrestis 05	27.8	-	-	-	25.3	-	-	-	-20.3	-	-	-	-18.5	2.5	-	-	-	-	-	-1.8	-	-
Microtus agrestis 06	28.8	-	-	-	-	-	-	-	-19.8	-	-	-	-	-	-	-	-	-	-	-	-	-
Microtus agrestis 07	25.9	-	-	-	-	-	-	-	-20.2	-	-	-	-	-	-	-	-	-	-	-	-	-
Microtus agrestis 08	28.5	-	-	-	-	-	-	-	-20.5	-	-	-	-	-	-	-	-	-	-	-	-	-
Microtus agrestis 09	28.6	-	-	-	-	-	-	-	-20.3	-	-	-	-	-	-	-	-	-	-	-	-	-
Microtus agrestis 10	26	-	-	-	-	-	-	-	-19.7	-	-	-	-	-	-	-	-	-	-	-	-	-
Microtus arvalis 01	27.7	-	-	-	27.6	-	-	-	-18.8	-	-	-	-18.4	0.1	-	-	-	-	-	-0.4	-	-
Microtus arvalis 02	26.9	-	-	-	24.8	-	-	-	-19.5	-	-	-	-19.5	2.1	-	-	-	-	-	0	-	-
Microtus arvalis 03	25.9	-	-	-	25.8	-	-	-	-20.4	-	-	-	-18.8	0.1	-	-	-	-	-	-1.6	-	-
Microtus arvalis 04	28.7	-	-	-	26.9	-	-	-	-16.8	-	-	-	-17.8	1.8	-	-	-	-	-	1	-	-
Microtus arvalis 05	29.2	-	-	-	27.9	-	-	-	-17.1	-	-	-	-17.6	1.3	-	-	-	-	-	0.5	-	-
Microtus arvalis 06	25.4	-	-	-	-	-	-	-	-19.1	-	-	-	-	-	-	-	-	-	-	-	-	-
Microtus arvalis 07	26.8	-	-	-	-	-	-	-	-19.3	-	-	-	-	-	-	-	-	-	-	-	-	-
Microtus arvalis 08	27.5	-	-	-	-	-	-	-	-19	-	-	-	-	-	-	-	-	-	-	-	-	-
Microtus arvalis 09	26.8	-	-	-	-	-	-	-	-20.8	-	-	-	-	-	-	-	-	-	-	-	-	-
Microtus arvalis 10	28.4	-	-	-	-	-	-	-	-17.1	-	-	-	-	-	-	-	-	-	-	-	-	-
Apodemus sylvaticus 01	28.8	-	-	-	26.6	-	-	-	-17.1	-	-	-	-16.7	2.2	-	-	-	-	-	-0.4	-	-
Apodemus sylvaticus 02	26	-	-	-	25.8	-	-	-	-13.7	-	-	-	-16.6	0.2	-	-	-	-	-	2.9	-	-
Apodemus sylvaticus 03	27.4	-	-	-	24.6	-	-	-	-17.6	-	-	-	-17.3	2.8	-	-	-	-	-	-0.3	-	-
Apodemus sylvaticus 04	28.6	-	-	-	26.1	-	-	-	-17.7	-	-	-	-17	2.5	-	-	-	-	-	-0.7	-	-
Apodemus sylvaticus 05	28.8	-	-	-	25.9	-	-	-	-16	-	-	-	-14.1	2.9	-	-	-	-	-	-1.9	-	-
Apodemus sylvaticus 06	28.3	-	-	-	-	-	-	-	-16.6	-	-	-	-	-	-	-	-	-	-	-	-	-
Apodemus sylvaticus 07	29	-	-	-	-	-	-	-	-16.2	-	-	-	-	-	-	-	-	-	-	-	-	-
Apodemus sylvaticus 08	27.4	-	-	-	-	-	-	-	-12.4	-	-	-	-	-	-	-	-	-	-	-	-	-
Apodemus sylvaticus 09	27.6	-	-	-	-	-	-	-	-15.7	-	-	-	-	-	-	-	-	-	-	-	-	-
Apodemus sylvaticus 10	27.2	-	-	-	-	-	-	-	-16	-	-	-	-	-	-	-	-	-	-	-	-	-
Mus musculus 01	28.4	-	-	-	25.5	-	-	-	-6	-	-	-	-6.6	2.9	-	-	-	-	-	0.6	-	-
Mus musculus 02	26.4	-	-	-	27.9	-	-	-	-15.7	-	-	-	-16.5	-1.5	-	-	-	-	-	0.8	-	-
Mus musculus 03	28.2	-	-	-	30.9	-	-	-	-16	-	-	-	-16.8	-2.7	-	-	-	-	-	0.8	-	-
Mus musculus 04	29.7	-	-	-	29.3	-	-	-	-17.4	-	-	-	-13.1	0.4	-	-	-	-	-	-4.3	-	-
Mus musculus 05	28.5	-	-	-	29.5	-	-	-	-4.7	-	-	-	-5	-1	-	-	-	-	-	0.3	-	-
Mus musculus 06	28.7	-	-	-	-	-	-	-	-8	-	-	-	-	-	-	-	-	-	-	-	-	-
Mus musculus 07	27.2	-	-	-	-	-	-	-	-17.3	-	-	-	-	-	-	-	-	-	-	-	-	-
Mus musculus 08	28.3	-	-	-	-	-	-	-	-16.8	-	-	-	-	-	-	-	-	-	-	-	-	-
Mus musculus 09	29.5	-	-	-	-	-	-	-	-6.4	-	-	-	-	-	-	-	-	-	-	-	-	-
Mus musculus 10	27.7	-	-	-	-	-	-	-	-13	-	-	-	-	-	-	-	-	-	-	-	-	-
Rattus norvegicus 01	28.2	-	-	-	24.8	-	-	-	-9.3	-	-	-	-10.7	3.4	-	-	-	-	-	1.4	-	-
Rattus norvegicus 02	29.8	-	-	-	26.7	-	-	-	-4.5	-	-	-	-5.8	3.1	-	-	-	-	-	1.3	-	-
Rattus norvegicus 03	27.8	-	-	-	24.7	-	-	-	-6.7	-	-	-	-7.3	3.1	-	-	-	-	-	0.6	-	-
Rattus norvegicus 04	29.2	-	-	-	26.6	-	-	-	-6.7	-	-	-	-6	2.6	-	-	-	-	-	-0.7	-	-
Rattus norvegicus 05	28.7	-	-	-	26	-	-	-	-8.4	-	-	-	-9.8	2.7	-	-	-	-	-	1.4	-	-
Rattus norvegicus 06	28.3	-	-	-	-	-	-	-	-14.1	-	-	-	-		-	-	-	-	-	-	-	-
Rattus norvegicus 07	29.7	-	-	-	-	-	-	-	-10.6	-	-	-	-		-	-	-	-	-	-	-	-
Rattus norvegicus 08	29.4	-	-	-	-	-	-	-	-7.8	-	-	-	-		-	-	-	-	-	-	-	-
Rattus norvegicus 09	28.9	-	-	-	-	-	-	-	-12.9	-	-	-	-		-	-	-	-	-	-	-	-
Rattus norvegicus 10	29.6	-	-	-	-	-	-	-	-14.7	-	-	-	-		-	-	-	-	-	-	-	-
